# Supplementary material for: Transcriptome Analysis Revealed the Mechanism of Nitrate Absorption in Tea Plants
Source: Plants (Basel). 2026 Apr 28;15(9):1352. doi: 10.3390/plants15091352 (PMC13165038; doi:10.3390/plants15091352)
Supplement: Supplementary file 1 [file plants-15-01352-s001.zip]

Archive with 1 entries (1 files):
- plants-4231451-supplementary.xlsx
