# Supplementary material for: Transcriptome Analysis Revealed the Mechanism of Nitrate Absorption in Tea Plants
Source: Plants (Basel). 2026 Apr 28;15(9):1352. doi: 10.3390/plants15091352 (PMC13165038; doi:10.3390/plants15091352)
Supplement: Supplementary file 1 [file plants-15-01352-s001.zip › plants-4231451-supplementary.xlsx]

## Sheet: Sheet1
Table S1. Number of DEGs under varying nitrate concentrations
compare	all	up	down	threshold
ZHvsZCK	223	101	122	DESeq2 padj<=0.05 |log2FoldChange|>=1.0
ZMvsZCK	580	311	269	DESeq2 padj<=0.05 |log2FoldChange|>=1.0
ZLvsZCK	290	156	134	DESeq2 padj<=0.05 |log2FoldChange|>=1.0
LHvsLCK	307	80	227	DESeq2 padj<=0.05 |log2FoldChange|>=1.0
LMvsLCK	274	133	141	DESeq2 padj<=0.05 |log2FoldChange|>=1.0
LLvsLCK	129	37	92	DESeq2 padj<=0.05 |log2FoldChange|>=1.0

## Sheet: Sheet2
Table S2. Expression analysis of DEGs involved in nitrogen absorption and assimilation
gene	LLvsLCK_log2FoldChange	LMvsLCK_log2FoldChange	LHvsLCK_log2FoldChange	ZLvsZCK_log2FoldChange	ZMvsZCK_log2FoldChange	ZHvsZCK_log2FoldChange	description
CSS0038145	0.80991	2.06106	3.29646	2.92739	2.7438	2.79588	Ferredoxin--nitrite reductase
CSS0027199	0.289148	1.35292	2.28912	4.47141	3.86269	3.36136	Nitrate reductase
CSS0041903	0.6459	1.29465	1.74079	2.87326	2.36869	1.48544	High affinity nitrate transporter 2.4
CSS0012236	0.436325	0.963381	2.24863	0.0288992	0.511625	0.94754	Ammonium transporter 1
CSS0035628	-0.194255	-0.173414	0.174695	0.65141	1.27912	0.679647	High affinity nitrate transporter 2.5
CSS0001304	-0.033087	0.00607215	0.18174	-1.51051	-0.123648	-0.438545	High affinity nitrate transporter 2.4
CSS0016218	-1.21383	-0.960622	-1.91935	1.22273	1.05232	0.870178	Protein NRT1/ PTR FAMILY 7.3
CSS0025443	-0.0792874	-0.357569	-0.534031	0.634082	1.09097	0.903641	Protein NRT1/ PTR FAMILY 5.5
CSS0033290	0.823138	0.502952	1.20316	0.432079	1.23567	1.18863	Protein NRT1/ PTR FAMILY 4.5
CSS0048378	0.172482	0.713189	0.478354	-0.482105	-1.14409	0.186271	Protein NRT1/ PTR FAMILY 3.1
CSS0037113	0.0589172	-0.253051	0.0691603	-1.03264	-1.17767	-0.687022	Protein NRT1/ PTR FAMILY 6.3
CSS0017320	0.672968	1.81369	1.15642	0.715937	0.990592	0.549865	Protein NRT1/ PTR FAMILY 3.1
CSS0007839	-1.00588	-0.635372	-0.83112	0.162204	-0.118559	-0.00304673	Protein NRT1/ PTR FAMILY 5.10
CSS0017041	-0.141197	-3.42883	-2.65425	1.08744	0.840457	0.200853	Protein NRT1/ PTR FAMILY 4.3

## Sheet: Sheet3
Table S3. Expression analysis of DEGs involved in nitrogen absorption and assimilation
gene	LLvsLCK_log2FoldChange	LMvsLCK_log2FoldChange	LHvsLCK_log2FoldChange	ZLvsZCK_log2FoldChange	ZMvsZCK_log2FoldChange	ZHvsZCK_log2FoldChange	description
CSS0043786	0.379204	1.12077	0.747876	0.162402	0.591795	0.568372	Transcription factor MYB56
CSS0034016	0.275309	0.103257	0.0849252	-0.377643	-1.01278	-0.967065	Transcription factor MYB108
CSS0018250	-1.67144	-1.97144	-1.47805	-0.89647	-0.472271	-0.751843	Transcription factor MYB93
CSS0027243	-1.08363	-0.365274	-0.560579	-0.111726	-0.285299	-0.239354	Transcription factor MYB93
CSS0043459	-0.131729	-0.372267	0.177974	0.235981	-1.14868	-0.998842	Transcription factor MYBS1
CSS0042335	0.0495976	0.396208	0.797688	1.8554	1.78789	1.62703	NAC domain-containing protein 2
CSS0042675	-0.178796	0.769246	1.03457	0.473717	1.2735	1.32328	NAC domain-containing protein 71
CSS0047135	0.925997	1.52274	1.10775	-0.532356	-0.478477	-0.031978	NAC domain-containing protein 71
CSS0048387	0.238342	-0.732608	-0.741182	1.19686	1.71153	1.42521	NAC transcription factor 56
CSS0047389	0.280445	1.25428	1.63651	0.404777	1.05098	0.44695	NAC domain-containing protein 71
CSS0043038	1.28184	2.40097	2.03375	0.676047	-0.628985	-0.0709577	LOB domain-containing protein 33
CSS0024718	0.411717	0.977463	1.54347	0.276723	1.10128	1.52241	LOB domain-containing protein 39
CSS0041893	0.26371	0.83156	1.57674	0.244634	0.464641	0.78425	LOB domain-containing protein 37
CSS0039735	0.941389	0.819164	2.1414	-1.43297	-0.106424	0.97948	LOB domain-containing protein 39
CSS0032731	-0.00586474	-0.47153	-0.248722	0.0575853	-0.95224	-1.06731	Homeobox-leucine zipper protein ATHB-21
CSS0018007	-1.17479	-0.931985	-1.82656	0.304111	0.61167	0.38451	Homeobox-leucine zipper protein HAT7
CSS0015061	-0.275155	-0.090901	-0.312979	-1.06875	-0.97796	-0.485122	Homeobox-leucine zipper protein ATHB-7
CSS0024393	0.334608	1.01618	0.254109	-0.0241116	0.393816	0.149739	Homeobox-leucine zipper protein ATHB-15
CSS0009616	-0.557719	-0.871885	-0.152675	-0.224057	-1.97766	-1.16314	Probable WRKY transcription factor 14
CSS0023344	0.50742	1.22107	0.679172	-0.155791	0.180851	-0.102574	Probable WRKY transcription factor 75
CSS0023363	0.473737	0.725138	1.23842	0.363592	0.0498254	0.597438	WRKY transcription factor 28
CSS0040871	1.14778	0.0945332	0.144247	-0.196888	-0.12581	-0.127425	Cyclic dof factor 2
CSS0031872	0.121703	-0.544508	-0.269814	-0.609528	-1.61158	-0.921063	Dof zinc finger protein DOF5.4
CSS0014110	-0.146434	-0.608511	-0.168724	-0.349681	-1.21041	-0.899612	Dof zinc finger protein DOF5.4
CSS0009762	-0.145122	-0.059861	-0.110861	-0.299986	-1.11359	-0.702111	Dehydration-responsive element-binding protein 1C
CSS0001166	-0.17935	-0.40517	-0.0556827	-0.492071	-1.25932	-1.21997	Dehydration-responsive element-binding protein 2A
CSS0041983	-0.793363	0.0493659	0.810155	-1.27287	-1.63776	-0.389897	tRNA-dihydrouridine(47) synthase [NAD(P)(+)]-like
CSS0008086	0.318704	-0.13136	-0.187908	-1.48648	-0.441966	-0.038439	Ethylene-responsive transcription factor ERF112
CSS0037100	0.224413	0.700042	1.72922	-0.319039	-1.81964	-0.136751	GATA transcription factor 28
CSS0017324	-0.930786	-1.28846	-2.34432	0.488265	0.539971	0.515615	GATA transcription factor 9
CSS0005621	-0.353104	-0.763445	-1.359	-0.643132	-0.0895135	-0.366065	GATA transcription factor 2
CSS0048177	-0.330773	-1.08892	-0.808167	0.852516	1.12817	0.578868	Growth-regulating factor 1
CSS0020192	-0.838915	-0.53305	-2.31768	0.678108	0.737871	0.295207	Transcription factor PRE3
CSS0025252	-1.00518	0.133116	0.177769	-1.10482	-0.315589	-0.131873	Transcription factor HEC2
CSS0009166	0.800495	1.28125	1.70293	0.437023	0.511911	0.500245	Transcription factor ORG2
CSS0022304	0.213342	0.978159	1.01895	0.132401	-0.00976859	-0.0549571	Transcription factor ORG2
CSS0019935	-0.396199	-0.352033	-0.21061	-0.678051	-1.08873	-0.704445	Protein LOL1
CSS0006078	0.126384	0.172087	0.488161	1.89631	1.54471	1.82156	Transcription factor HHO3
CSS0031258	0.455508	0.459854	1.46313	0.582821	0.226433	0.704588	Transcription factor HHO3
CSS0008886	0.191932	0.351019	1.03667	0.705696	0.774522	1.16203	Protein NLP2
CSS0013719	0.332472	-0.0938826	0.272495	-0.876381	-1.25628	-0.661697	Basic leucine zipper 43
CSS0022168	0.030626	0.0366577	-0.0526845	-1.06791	-0.723433	-0.38294	AP2/ERF and B3 domain-containing transcription factor RAV1
CSS0017774	0.51006	-0.447036	0.417735	-0.0603121	-0.837699	-1.12359	B3 domain-containing protein At5g06250
CSS0014185	0.0586172	-0.355586	0.0594574	0.0134818	-1.51442	-0.889025	Transcription factor UNE10
CSS0034513	-0.387708	-0.161779	-0.868557	1.08189	0.39429	-0.0102656	Ethylene-responsive transcription factor 1B
CSS0028076	-0.256768	-0.294849	-0.145059	-1.00477	-1.14147	-1.13939	Basic leucine zipper 9
CSS0039675	0.254849	-0.337597	-0.543584	-0.899075	-2.11789	-0.675818	Basic leucine zipper 43
CSS0007972	0.221681	0.541826	0.0396816	0.880583	1.93993	1.17293	Homeobox-leucine zipper protein ANTHOCYANINLESS 2
CSS0013426	0.550441	0.678294	0.340522	1.68155	1.57178	1.51807	Two-component response regulator ORR26
CSS0003719	0.458878	-0.218346	0.430639	1.04325	0.693484	0.778559	Transcription factor LUX
CSS0016464	0.0202957	-0.04406	-0.275484	0.903185	1.46145	0.645805	Scarecrow-like protein 14
CSS0043212	-0.0788214	-0.434994	-0.54094	-0.627723	-1.0112	-0.593147	Squamosa promoter-binding-like protein 6
CSS0010510	0.230795	0.593204	0.280154	-0.472275	-1.02725	-0.118618	Protein TIFY 10A
CSS0042467	0.845507	1.41426	1.1923	1.17546	0.58476	0.833456	Zinc finger protein WIP3
CSS0012433	-1.10845	0.534675	-0.878131	1.56184	2.18283	0.052778	WUSCHEL-related homeobox 13
CSS0013900	-1.16525	-2.72421	-3.07361	0.451386	0.447916	0.554069	Zinc finger transcription factor YY1
CSS0024769	-0.00528027	0.386478	0.0397853	0.86375	1.19151	0.641027	B3 domain-containing protein At5g60140
CSS0037286	-0.61555	-0.486486	-0.0921898	0.81972	1.51699	0.985279	Transcription factor HBP-1b(c1) (Fragment)
CSS0011558	0.513989	0.987048	0.0204679	1.81183	2.00066	1.2201	Auxin response factor 19
CSS0006191	-0.210223	-0.199969	-0.328326	0.0786699	1.03357	0.477107	Homeobox-leucine zipper protein HAT4
CSS0000831	-0.867612	-0.420007	-1.40639	0.0108826	0.581094	0.289268	Transcription factor BHLH094
CSS0009595	-0.594529	-0.715891	-1.52689	0.672631	1.01572	0.68949	Basic leucine zipper 61
CSS0048476	-0.178811	-0.685684	0.561678	1.12084	-0.459085	-1.22374	Transcription factor HY5
CSS0037269	0.417701	-0.357227	-0.318227	-0.855641	-1.80778	-0.851278	Zinc finger protein CONSTANS-LIKE 2

## Sheet: Sheet4
Table S4. The results of RNA quality
Sample	Concentration (ng/μl)	Volume (μl)	Total content (μg)	Integrity
LCK1	409	22	8.998	8.7
LCK2	423	23	9.729	8.4
LCK3	304	20	6.08	8.4
LL1	234	27	6.318	8.9
LL2	274	20	5.48	8.3
LL3	239	27	6.453	9.2
LM1	276	24	6.624	8.1
LM2	156	24	3.744	8.6
LM3	275	26	7.15	9.5
LH1	188	26	4.888	9
LH2	229	23	5.267	7.9
LH3	155	19	2.945	9.2
ZCK1	185	18	3.33	9
ZCK2	158	23	3.634	9.8
ZCK3	124	24	2.976	9.2
ZL1	305	20	6.1	8.8
ZL2	376	24	9.024	9.6
ZL3	289	25	7.225	9
ZM1	401	19	7.619	9.9
ZM2	426	23	9.798	9.9
ZM3	540	26	14.04	9.5
ZH1	366	26	9.516	9.2
ZH2	420	23	9.66	9
ZH3	410	19	7.79	9.9

## Sheet: Sheet5
Table S5. Sequences of primers used for RT-qPCR
gene_id	description	Forward primer sequence (5'→3')	Reverse primer sequence (5'→3')
CSS0004563	Ferredoxin-3	TGAAGCCCCTGACGATGC	CAACCAAACCCGACTCCAAT
CSS0006743	Monodehydroascorbate reductase	TGTTTACTCCTTCCCTCGCTCAG	AGCCACGCATCCGTCAGAAC
CSS0009595	Basic leucine zipper 61	GAGCCCTCAATAATGGTGGAA	CAAGTGGTGCTGGTTTGTCTTC
CSS0016743	Glucose-6-phosphate 1-dehydrogenase	TTTCCCAAAGCGATTCCTACC	CAGCGGCGTCCTTACATTC
CSS0017825	Chlorophyll a-b binding protein 40	CCAAGTTATCTTGATGGGTGCT	CTCCAATGGTCCCTTTCCTG
CSS0020551	Monodehydroascorbate reductase	TTTACTCCTTCCCTCGCTCAG	CCAATAACAATCGTGTCTGCTTC
CSS0023475	Non-symbiotic hemoglobin 1	AGATGTACCTGTGGAGCAGAACC	TGACAGTGACTTTGCCAGCCT
CSS0026962	Mitochondrial uncoupling protein 5	CCCAAACCCTAACCACAACA	CACCCCAACCGAGATGAGA
GAPDH	Glyceraldehyde-3-phosphate dehydrogenase‌	TTGGCATCGTTGAGGGTCT	CAGTGGGAACACGGAAAGC

## Sheet: Sheet6
Table S6. Antisense oligonucleotide primers for the CsNiR gene
sCsNiR-1	GGAGGTATAAATCCTCAAGA
sCsNiR-2	GGTTAAGATTGAGAAAGAGC
sCsNiR-3	GGAAGATGGTATTGAAGAAC
sCsNiR-4	TGGTAGATTCATGATGAGAC
sCsNiR-5	GGTAGATTCATGATGAGACT
asCsNiR-1	TCTTGAGGATTTATACCTCC
asCsNiR-2	GCTCTTTCTCAATCTTAACC
asCsNiR-3	GTTCTTCAATACCATCTTCC
asCsNiR-4	GTCTCATCATGAATCTACCA
asCsNiR-5	AGTCTCATCATGAATCTACC
